# Supplementary material for: Evaluation of Shifts of Gene Transcription Levels of Unicellular Green Alga Chlamydomonas reinhardtii Due to UV-C Irradiation
Source: Microorganisms. 2023 Mar 1;11(3):633. doi: 10.3390/microorganisms11030633 (PMC10059774; doi:10.3390/microorganisms11030633)
Supplement: Supplementary file 1 [file microorganisms-11-00633-s001.zip]

Archive with 1 entries (1 files):
- microorganisms-2255792-supplementary.pdf
